# Supplementary material for: Origin and higher-level diversification of acariform mites – evidence from nuclear ribosomal genes, extensive taxon sampling, and secondary structure alignment
Source: BMC Evol Biol. 2015 Sep 2;15:178. doi: 10.1186/s12862-015-0458-2 (PMC4557820; doi:10.1186/s12862-015-0458-2)
Supplement: Additional file 5: — R script for the Bayesian Relative Rates test. This script implements a Bayesian Relative Rates Test [116], i.e. sums of the branch lengths from a node ancestral to the node of interest and its tips for postburnin trees sampled from the posterior. It provides an estimate of the mean, 95 % credible interval, maximum and minimum values for each terminal. (R 6 kb) [file 12862_2015_458_MOESM5_ESM.r]

#######################################################################3RScript for �Bayesian Relative Rates� calculation###############################################
##########################################################################The following libraries will be employed######################################################
library(ape)
library (phytools)
library(geiger)
library(ggplot2)
###################################The following information must be provided by the user. We left examples that must be erased before using############################
##Read the tree set. In our case, it is the set of threes sampled during MrBayes MCMC after excluding the burnin
treeset<-read.nexus("3GTR.nex")
##This is a list of ingroup taxa in the desired order. It must be provided for ordering the taxa in a customized order.
target <- c("Alpaida","Parawixia","Corinnidae","Paradiestus","Salticidae","Lycosidae","Enoploctenus","Misumenops","Thomisidae","Hahniidae","Deinops","Latrodectus","Naatlo","Gelanor","Tetragnata","Loxosceles","Oonopidae","Mesabolivar","Aphonopelma","Iridopelma","Diplura","Stenoterommata","Paratropis","Liphistius","Charinus","Trichodamon","Heterophrynus","Paraphrynus","Mastigoproctus","Thelyphonellus","Schizomida","Limulus","Tachypleus","Ananteris","Tithyus","Mesobuthus","Bothriuridae","Brotheas","Opisthacanthus","Pandinus","Dongmoa","Pickeliana","Triaenobunus","Marthana","Mitopus","Ischyropsalis","Nemastomella","Neogoveidae","Siro","Cryptocellus","Ricinoides","Calocheiridius","Chernetidae","Neobisoidea1","Neobisoidea2","Neopseudogarypus","Chtoniidae","Palpigradi1","Palpigradi2","Amblyseius","Phytoseius","Laelapidae","Macrochelidae","Melicharidae","Parazercon","Antennurella","Cilliba","Eutrachytes","Polyaspis","Carios","Ixodes","Diplothyrus","Neothyridae","Neocarus","Opilioacaridae","Mummucidae","Eremobates","Alicorhagia","Alycus","Pachygnathus","Bimichaelia","Nanorchestes","Cunliffea","Gordialycus","Ctenacarus","Ctenacarus2","Aeroppia","Cubabodes","Odontocepheus","Pseudotocepheus","Anachipteria","Trachyoribates","Charassobates","Afronothrus","Archegozetes","Camisia","Masthermannia","Nothrus","Avenzoaria","Dermatophagoides","Chirnyssoides","Amerodectes","Neottialges","Arrunsithiana","Naiadacarus","Dermacarus","Histiostoma","Nanacarus","Epilohmannia","Mixonomata","Ptyctima","Gehypochthonius","Hypochthonius","Meristacarus","Cosmochthonius","Haplochthonius","Paralycus","Micropsammus","Oehserchestidae","Terpnacarus","Hybalicus","Labidostoma","Paratydeidae","Adamystidae","Cunaxidae","Lorryia","Eupodidae","Stereotydeus","Penthalodes","Anystidae","Brevipalpus","Eotetranychus","Stigmaeidae","Cryptognathidae","Raphignathus","Oudemansicheyla","Bdellidae","Andocaeculus","Erythracarus","Allothrombidium","Trombiculidae2","Aturus","Protzia","Arenohydracarus","Caeculisoma","Leptus","Calyptostoma","Limnohalacarus","Acarothrix","Metarhombognathus")
##Define the outgroup
outgroup <- c("Anoplodactylus","Callipallene","Austrodecus","Colossendeis","Nymphon","Cherokia","Paradoxosomatidae","Cylindroiulus","Julidae","Orthoporus","Paracortinidae","Polyxenidae","Cormocephalus","Zelanion","Lithobius","Craterostigmus","Scutigera","Acheta","Tyrannophasma","Bacillus","Attacus","Oxyethira","Chironomus","Drosophila","Ctenocephalides","Merope","Tenebrio","Vespula","Forficula","Isoperla","Gromphadorhina","Zootermopsis","Mantis","Gomphocerinae","Rhaphigaster","Callibaetis","Siphlonurus","Epiophlebia","Leucorrhinia","Ctenolepisma","Dilta","Machilis","Baculentulus","Campodeidae","Parajapyx","Isotoma","Sminthurus","Podura","Triacanthella","Calanus","Canuella","Chondracanthus","Cyclopidae","Paracyclopina","Artemia","Bosmina","Daphnia","Triops","Eulimnadia","Anaspides","Heteromysis","Squilla","Crangon","Penaeus","Gaetice","Homarus","Panulirus","Nebalia","Megabalanus","Argulus","Cyprididae","Heterocypris","Pontocypris","Derocheilocaris","Peripatoides","Peripatus","Halicryptus","Priapulus")
##Define a most external outgroup since the outgroup eventualy is not mutually monophyletic concerning ingroup
outgroup1<-c("Priapulus","Halycriptus")
#######################################################################################Script###########################################################################
treesettips<- .compressTipLabel(treeset)
tips<-treesettips$tip.label
names(tips[[1]])<-c(1:(length(tips[[1]])))
tips.list<- tips[[1]]
myvars<-tips.list %in% outgroup
ingroup <- tips.list [!myvars]
N<-length(treesettips)
tree<- treesettips[[1]]
message("Read tree # 1")
tree <- root(tree,outgroup1)
nodei<- length(tips[[1]])+1
noden<- length(tips[[1]])+tree$Nnode
for (j in nodei:noden){
if (setequal(ingroup,tips(tree,j))){
message (j," MRCA")
MRCA<-j
}else
{
message (j," Non MRCA")
}
}
dist<-dist.nodes(tree)
ingroupN<-as.numeric(names(ingroup))
MRCA2INGROUP<-list(dist[ingroupN,MRCA])
(matrix_measures<-matrix(MRCA2INGROUP[[1]],nrow=1)) 
for (i in 2:N)
{
tree<- treesettips[[i]]
message("Read tree # ",i)
tree <- root(tree,outgroup1)
nodei<- length(tips[[1]])+1
noden<- length(tips[[1]])+tree$Nnode
for (j in nodei:noden){
if (setequal(ingroup,tips(tree,j))){
message (j," MRCA")
MRCA<-j
}else
{
message (j," Non MRCA")
}
}
dist<-dist.nodes(tree)
ingroupN<-as.numeric(names(ingroup))
MRCA2INGROUP<-list(dist[ingroupN,MRCA])
matrix_measures<-rbind(matrix_measures, MRCA2INGROUP[[1]])
}
matrix_measures <-as.data.frame(matrix_measures)
results1 <- lapply(matrix_measures, max)
results2 <- lapply(matrix_measures, quantile, probs = .975)
results3<- lapply(matrix_measures, mean)
results4 <- lapply(matrix_measures, quantile, probs = .025)
results5 <- lapply(matrix_measures, min)
output<-matrix(, nrow = length(ingroupN), ncol = 5)
for (i in 1:length(ingroupN))
{
output[i,1]<-results1[[i]]
output[i,2]<-results2[[i]]
output[i,3]<-results3[[i]]
output[i,4]<-results4[[i]]
output[i,5]<-results5[[i]]
}
output
output<-as.data.frame(output)
output<-cbind(output,ingroup)
output$ingroup2 <- factor(output$ingroup, levels=target)
results_geral <- lapply(matrix_measures, mean)
mean<-mean(as.numeric(results_geral))
mean <- data.frame(x=c(-Inf,Inf),y=mean,mean=factor(mean))
dev.new(width=60, height=20)
c<-ggplot(output,aes(x=ingroup2,y=V3)) + 
    geom_point(colour="red",size=1.5) + 
    geom_errorbar(aes(ymin = V5,ymax = V1),colour = "red") + 
    geom_errorbar(aes(ymin = V4,ymax = V2))+
    geom_line(aes( x, y), mean)
c + theme(axis.text.x  = element_text(angle=90, vjust=0.5, size=6, colour="black"))
